# Supplementary material for: Dynamics of Fat Oxidation from Sitting at Rest to Light Exercise in Inactive Young Humans
Source: Metabolites. 2021 May 24;11(6):334. doi: 10.3390/metabo11060334 (PMC8225068; doi:10.3390/metabo11060334)
Supplement: Supplementary file 1 [file metabolites-11-00334-s001.zip]

Archive with 1 entries (1 files):
- metabolites-1177586-supplementary.pdf
